# Supplementary material for: Critical mechanistic features of HIV-1 viral capsid assembly
Source: Sci Adv. 2023 Jan 6;9(1):eadd7434. doi: 10.1126/sciadv.add7434 (PMC9821859; doi:10.1126/sciadv.add7434)
Supplement: Supplementary file 2 — Movies S1 and S2 [file sciadv.add7434_movies_s1_and_s2.zip]

Archive with 2 entries (2 files):
- sciadv.add7434_movie_s1.mov
- sciadv.add7434_movie_s2.mp4
